# Supplementary material for: Methyl-Sensitive Amplification Polymorphism (MSAP) Analysis Provides Insights into the DNA Methylation Changes Underlying Adaptation to Low Temperature of Brassica rapa L
Source: Plants (Basel). 2024 Jun 24;13(13):1748. doi: 10.3390/plants13131748 (PMC11244143; doi:10.3390/plants13131748)
Supplement: Supplementary file 1 [file plants-13-01748-s001.zip]

Archive with 1 entries (1 files):
- plants-3014536-supplementary.pdf
